# Supplementary material for: How effective are interventions to reduce attacks on people from large carnivores? A systematic review protocol
Source: Environ Evid. 2024 May 17;13:13. doi: 10.1186/s13750-024-00337-2 (PMC11378859; doi:10.1186/s13750-024-00337-2)
Supplement: Supplementary file 4 — Supplementary Material 4. [file 13750_2024_337_MOESM4_ESM.xlsx]

## Sheet: CODING INSTRUCTION
Data extraction template for Systematic Review
Eklund et al. September 2023
Sheet	Category	Variable	Type of data	Options (if applicable)	Explanation
Eligibility screening (1 row/publication)
	Bibliographic information	article_id	created	1, 2, 3, …	The reviewers provide an identification number: 1, 2, 3, … for each article subject to full-text reading
		title	extracted		The title of the publication
		author	extracted		The author(s) of the publication as listed in the original document
		publication_year	extracted		The year of publication as it appears in the original document
		type_of_publication	coded	journal/proceedings/report/book/other	The type of publication in which the study is published
		publication_name	extracted		Name of journal, title of report or book etc.
	Eligibility screening	reviewer_id	coded	AE/JM/JF/LN	Initials of reviewer
		eligible_population	coded	yes/no/uncertain	Does the study population comply with the eligibility criteria: People and human settlements interacting or overlapping with large carnivore ranges and at risk of close encounters with large carnivores. In the review context, large carnivores refer to wild animals within the order Carnivora that have a body mass > 15 kg, that can pose a direct threat to human safety, and are free-living in the wi…
		eligible_intervention	coded	yes/no/uncertain	Does the study intervention comply with the eligibility criteria: Any method, action, or technology implemented to reduce the prevalence of large carnivores in or near human settlement, the occurrence of close encounters between large carnivores and people, or attacks from large carnivores on people.
		eligible_comparator	coded	yes/no/uncertain	Does the study comparator comply with the eligibility criteria: Comparison between at least one treatment (exposure to intervention) setting and at least one control (no exposure to intervention) setting, all else equal. If other interventions are undertaken in the control setting these must also be undertaken alongside the intervention in the treatment setting, to meet the criteria.
		eligible_outcome	coded	yes/no/uncertain	Does the study outcome comply with the eligibility criteria: Quantitative measures and comparisons of the prevalence of large carnivores in or near human settlement, the occurrence/intensity of close encounters between large carnivores and people, or attacks on people, in the treatment and control settings (i.e., evaluations of intervention effectiveness).
		linked_publication	(created)	1, 2, 3, ...	Reviewer provide study_id number for suspectedly linked publication.
		included_in_analysis	coded	yes/no	Decision based on eligibility screening, whether the publication is retained for analysis and synthesis (coded yes if retained)
Analysis (mainly long format)
	Mapping of context	article_id	(created)	1, 2, 3, …	The same number provided by the reviewers in the eligibility screening
		study_id	(created)	a, b, c, …	Letter in alphabetical order representing studies within the same article (the first study of each article will be a, followed by b etc.)
		geographic_location	extracted		The country, and if available, region of study (condensed format - multiple locations are separated by semicolon ";")
		species_common_name	extracted		The common name of species included in the study, spelling is kept consistent (e.g. in cases with American vs. British english)
		species_latin_name	extracted		The latin name of species included in the study
		species2_common_name	extracted		When studies include multiple species which are not differentiated in the evaluation of interventions this column holds the common name of second species included in the study, spelling is kept consistent (e.g. in cases with American vs. British english)
		species2_latin_name	extracted		When studies include multiple species which are not differentiated in the evaluation of interventions this column holds the latin name of species included in the study
		victim_category	extracted		The category of people (e.g., villager, tourist, hunter) which are under threat of attacks from large carnivores (condensed format - multiple categories are separated by semicolon ";")
		intervention_category	coded	barrier/deterrent/removal/etc.	The intervention category (barriers can be psychological or physical, deterrents are aversive/unpleasant stimuli in the environment, scaring induce flight response, removal includes hunting/trapping and translocation.
		intervention_common_name	extracted		The intervention name referred to in the publication, e.g., electric fence/scare crow/derogation shooting etc. Where multiple interventions are implemented together (i.e., the effect is not evaluated separately) these are separated within the same cell by semicolon ";"
		intervention_technical_name	extracted		The technical intervention name referred to in the publication, which specify manufacturer and/or model e.g., Agrilaser 500
	Experiment	effect_measure_type	extracted		The character of the measure that is used to estimate effect of intervention to reduce the risk of large carnivore attacks on people, these could be measures of lives lost (e.g., number of deaths) or risk of lethal encounters (e.g., carnivore occurrence/abundance in a specific area). Only actual measures in standardised units, not estimates.
		effect_measure_unit	extracted		The unit of the effect measure, e.g., counts, etc.
		duration_pretrial	extracted	numeric	The length (time) of the pre-trial phase (if applicable)
		duration_trial	extracted	numeric	The length (time) of the trial phase
		duration_measure	extracted		The unit of the time measure used to estimate the longivity of the effect, e.g., weeks/days/hours/minutes/etc.
		number_study_periods	meta		The number of (repeated) study periods, for instance if trials are undertaken during a specific season repeatedly during several years.
		statistical_unit	extracted		The statistical unit for evaluation and analysis of intervention effect, e.g., village/country etc.
		sample_size_st_unit	extracted	numeric	Number of statistical units in the study
		repeated_measure_st_unit	extracted	numeric	Number of repeated measures per statistical unit in the study
	Effect estimate	sample_size_treatment	extracted	numeric	Number of statistical units in treatement group
		sample_size_control	extracted	numeric	Number of statistical units in control group
		effect_unit	coded	mean/median/proportion etc	The type of averages reported in the study (mean or median) or proportion/count if reported as responses in the study
		average_reference_treatment	extracted	numeric	The average "reference" value (mean/median) for treatment reported for the group subjected to intervention, e.g., measures of a pre-trial phase or a reference area etc.
		SD_reference_treatment	extracted	numeric	Standard deviation values for treatment average are extracted from original publication (if reported as SD)
		SE_reference_treatment	extracted	numeric	Standard error values for treatment average are extracted from original publication (if reported as SE)
		CI_low_reference_treatment	extracted	numeric	Confidence interval (lower) values for treatment average are extracted from original publication (if reported as CI)
		CI_high_reference_treatment	extracted	numeric	Confidence interval (higher) values for treatment average are extracted from original publication (if reported as CI)
		average_reference_control	extracted	numeric	The average "reference" value (mean/median) reported for the group not subjected to intervention, e.g. measures of a pre-trial phase or a reference area etc.
		SD_reference_control	extracted	numeric	Standard deviation values for control average are extracted from original publication (if reported as SD)
		SE_reference_control	extracted	numeric	Standard error values for control average are extracted from original publication (if reported as SE)
		CI_low_reference_control	extracted	numeric	Confidence interval (lower) values for control average are extracted from original publication (if reported as CI)
		CI_high_reference_control	extracted	numeric	Confidence interval (higher) values for control average are extracted from original publication (if reported as CI)
		average_after_treatment	extracted	numeric	The average "after" value (mean/median) reported for the group subjected to intervention
		SD_after_treatment	extracted	numeric	Standard deviation values for treatment average are extracted from original publication (if reported as SD)
		SE_after_treatment	extracted	numeric	Standard error values for treatment average are extracted from original publication (if reported as SE)
		CI_low_after_treatment	extracted	numeric	Confidence interval (lower) values for treatment average are extracted from original publication (if reported as CI)
		CI_high_after_treatment	extracted	numeric	Confidence interval (higher) values for treatment average are extracted from original publication (if reported as CI)
		average_after_control	extracted	numeric	The average "after" value (mean/median) reported for the group not subjected to intervention
		SD_after_control	extracted	numeric	Standard deviation values for control average are extracted from original publication (if reported as SD)
		SE_after_control	extracted	numeric	Standard error values for control average are extracted from original publication (if reported as SE)
		CI_low_after_control	extracted	numeric	Confidence interval (lower) values for control average are extracted from original publication (if reported as CI)
		CI_high_after_control	extracted	numeric	Confidence interval (higher) values for control average are extracted from original publication (if reported as CI)
		effect_response_treatment	extracted	numeric	The change before-after reported for the group subjected to intervention (if reported in study), these may be reported as proportions or mean differences etc
		SD_response_treatment	extracted	numeric	Standard deviation values for treatment average are extracted from original publication (if reported as SD)
		SE_response_treatment	extracted	numeric	Standard error values for treatment average are extracted from original publication (if reported as SE)
		CI_low_response_treatment	extracted	numeric	Confidence interval (lower) values for treatment average are extracted from original publication (if reported as CI)
		CI_high_response_treatment	extracted	numeric	Confidence interval (higher) values for treatment average are extracted from original publication (if reported as CI)
		effect_response_control	extracted	numeric	The change before-after reported for the group not subjected to intervention (if reported in study), these may be reported as proportions or mean differences etc.
		SD_response_control	extracted	numeric	Standard deviation values for control average are extracted from original publication (if reported as SD)
		SE_response_control	extracted	numeric	Standard error values for control average are extracted from original publication (if reported as SE)
		CI_low_response_control	extracted	numeric	Confidence interval (lower) values for control average are extracted from original publication (if reported as CI)
		CI_high_response_control	extracted	numeric	Confidence interval (higher) values for control average are extracted from original publication (if reported as CI)
		origin_measure	meta		Note where the numerical data on the effects was extracted from - e.g. figure or table numbers, pages and text quotes
		assumptions	free text		Note any assumptions and calculations made for each value, as relevant. This will facilitate data cross-checking and reproducibility.
		included	coded	yes/no	Based on data extraction can the study be included in the syntheses?
		reason_exclusion	free text		If the study is excluded from further analysis and syntheses, state the reason for exclusion
		comments	free text		Any reviewer comments, providing detail necessary for understanding the data if it is not captured in the previous categories
	Critical appraisal	risk_confounding_bias	coded	low/medium/high	Assessment based on the CEE critical appraisal tool prototype
		risk_post_selection_bias	coded	low/medium/high	Assessment based on the CEE critical appraisal tool prototype
		risk_misclassified_bias	coded	low/medium/high	Assessment based on the CEE critical appraisal tool prototype
		risk_performance_bias	coded	low/medium/high	Assessment based on the CEE critical appraisal tool prototype
		risk_detection_bias	coded	low/medium/high	Assessment based on the CEE critical appraisal tool prototype
		risk_outcome_reporting_bias	coded	low/medium/high	Assessment based on the CEE critical appraisal tool prototype
		risk_outcome_assessment_bias	coded	low/medium/high	Assessment based on the CEE critical appraisal tool prototype
		overall_risk_of_bias_judgment	coded	low/medium/high	Assessment based on the CEE critical appraisal tool prototype

## Sheet: ELIGIBILITY
article_id	title	author	publication_year	type_of_publication	publication_name	reviewer_id	eligible_population	eligible_intervention	eligible_comparator	eligible_outcome	linked_publication	included_in_analysis	comments

## Sheet: ANALYSIS
article_id	study_id	geographic_location	species_common_name	species_latin_name	species2_common_name	species2_latin_name	victim_category	intervention_category	intervention_common_name	intervention_technical_name	effect_measure_type	effect_measure_unit	duration_pretrial	duration_trial	duration_measure	number_study_periods	statistical_unit	sample_size_st_unit	repeated_measure_st_unit	sample_size_treatment	sample_size_control	effect_unit	average_reference_treatment	SD_reference_treatment	SE_reference_treatment	CI_low_reference_treatment	CI_high_reference_treatment	average_reference_control	SD_reference_control	SE_reference_control	CI_low_reference_control	CI_high_reference_control	average_after_treatment	SD_after_treatment	SE_after_treatment	CI_low_after_treatment	CI_high_after_treatment	average_after_control	SD_after_control	SE_after_control	CI_low_after_control	CI_high_after_control	average_response_treatment	SD_response_treatment	SE_response_treatment	CI_low_response_treatment	CI_high_response_treatment	average_response_control	SD_response_control
[truncated: 16 more columns]
